# Supplementary material for: Comparative Transcriptome Analysis Reveals the Protective Role of Melatonin during Salt Stress by Regulating the Photosynthesis and Ascorbic Acid Metabolism Pathways in Brassica campestris
Source: Int J Mol Sci. 2024 May 7;25(10):5092. doi: 10.3390/ijms25105092 (PMC11121352; doi:10.3390/ijms25105092)
Supplement: Supplementary file 1 [file ijms-25-05092-s001.zip]

Archive with 1 entries (1 files):
- ijms-2935233-supplementary.xlsx
