# Supplementary material for: Comparative Transcriptome Analysis Reveals the Protective Role of Melatonin during Salt Stress by Regulating the Photosynthesis and Ascorbic Acid Metabolism Pathways in Brassica campestris
Source: Int J Mol Sci. 2024 May 7;25(10):5092. doi: 10.3390/ijms25105092 (PMC11121352; doi:10.3390/ijms25105092)
Supplement: Supplementary file 1 [file ijms-25-05092-s001.zip › ijms-2935233-supplementary.xlsx]

## Sheet: Table S1
Table S1 RNA-Seq reads data
Sample	Total reads	Total bases	Clean reads	Clean bases	Q20 rate(%)	Q30 rate(%)	GC(%)
CK1-1	54455110	8168266500	53868524	7976250704	97.31	95.32	48.02
CK1-2	48353530	7253029500	47874798	7098455824	97.28	95.26	47.45
CK1-3	52097512	7814626800	51547994	7632977374	97.2	95.13	47.97
MT1-1	40650260	6097539000	40251252	5996535794	99.09	97.13	47.79
MT1-2	41404066	6210609900	40997900	6095353874	99.11	97.19	47.73
MT1-3	40476676	6071501400	40054116	5962814308	99.16	97.34	47.71
SMT1-1	40098920	6014838000	39650272	5857780208	99.13	97.26	48.61
SMT1-2	41793642	6269046300	41395400	6128090458	99.16	97.32	49.14
SMT1-3	43004580	6450687000	42589324	6299351342	99.15	97.3	48.71
ST1-1	41622128	6243319200	41212494	6102597024	99.21	97.48	48.37
ST1-2	42288516	6343277400	41865660	6207202060	99.14	97.26	48.41
ST1-3	54593702	8189055300	53896200	7938629916	99.02	96.97	49.19
CK7-1	40715286	6107292900	40288688	5992947744	99.16	97.34	48.29
CK7-2	52376152	7856422800	51749630	7687478034	99.11	97.17	48.85
CK7-3	41499996	6224999400	41050206	6111033378	99.12	97.22	48.78
MT7-1	41571402	6235710300	41102316	6115021624	99.16	97.32	49.09
MT7-2	41988842	6298326300	41583288	6169240516	99.16	97.32	50.85
MT7-3	44295428	6644314200	43802382	6487847520	99.16	97.31	49.16
SMT7-1	48492978	7273946700	48066056	7099247594	99.2	97.45	47.35
SMT7-2	40336482	6050472300	39922666	5922804908	99.11	97.2	46.95
SMT7-3	48670182	7300527300	48138814	7103366472	99.04	97.01	49.89
ST7-1	41079498	6161924700	40632968	6022355116	99.14	97.26	47.76
ST7-2	40049038	6007355700	39658000	5870685374	99.16	97.32	48.57
ST7-3	49403478	7410521700	48903994	7214786694	99.05	97.02	47.16
Total	4.46382e+07	6695733775	4.4171e+07	6.54554e+09
	44.6382	6695.73	44.171	6545.54

## Sheet: Table S2
Table S2 Primers for qRT-PCR
Gene ID		Sequence
BraC02g004120	Forward	ACATCACATACCCAACGACG
	Reverse	CGTCGTTGGGTATGTGATGT
BraC02g042580	Forward	GGAGAAACTAGCAACGGAGG
	Reverse	CCTCCGTTGCTAGTTTCTCC
BraC09g012760	Forward	GGAATTGGAGCTAAGCCTGC
	Reverse	GCTGCCACATCTCCAATAGC
BraC03g059550	Forward	ACACAGGTGGCATCAATGGGT
	Reverse	TTCAGAGCCACCAACAGCGA
BraC10g008090	Forward	ACTTCTTTCGAGGAATGGGC
	Reverse	AGAAATGACCGGGTTTAGCC
BraC02g018500	Forward	CTACACATTGACGACTGGGG
	Reverse	CCCCAGTCGTCAATGTGTAG
